# Supplementary material for: Values, Environmental Beliefs, and Connection With Nature as Predictive Factors of the Pro-environmental Vote in Spain
Source: Front Psychol. 2020 Jun 3;11:1043. doi: 10.3389/fpsyg.2020.01043 (PMC7283912; doi:10.3389/fpsyg.2020.01043)
Supplement: Supplementary file 1 [file Data_Sheet_1.zip]

Archive with 2 entries (2 files):
- Supplementaldataonproenvironmental voters_nonenvironmentalvoters.sav
- __MACOSX/._Supplementaldataonproenvironmental voters_nonenvironmentalvoters.sav
